# Supplementary material for: Efficacy and Safety of Psychedelics in Mental Disorder Cases: An Umbrella Review of Meta-Analyses of Randomized Controlled Trials
Source: J Clin Med. 2025 Dec 29;15(1):253. doi: 10.3390/jcm15010253 (PMC12786876; doi:10.3390/jcm15010253)
Supplement: Supplementary file 1 [file jcm-15-00253-s001.zip]

Archive with 1 entries (1 files):
- jcm-4015010-supplementary.pdf
